# Supplementary material for: Xenograft of Human Umbilical Mesenchymal Stem Cells Promotes Recovery from Chronic Ischemic Stroke in Rats
Source: Int J Mol Sci. 2022 Mar 15;23(6):3149. doi: 10.3390/ijms23063149 (PMC8953545; doi:10.3390/ijms23063149)
Supplement: Supplementary file 1 [file ijms-23-03149-s001.zip]

Archive with 4 entries (3 files):
- ijms-1629434-supplementary/
- ijms-1629434-supplementary/Figure S1.pdf
- ijms-1629434-supplementary/Tables S1-S7.pdf
- ijms-1629434-supplementary/Videos S1¿CS3.mp4
